# Supplementary material for: The Wedelolactone Derivative Inhibits Estrogen Receptor-Mediated Breast, Endometrial, and Ovarian Cancer Cells Growth
Source: Biomed Res Int. 2014 Aug 13;2014:713263. doi: 10.1155/2014/713263 (PMC4157183; doi:10.1155/2014/713263)
Supplement: Supplementary file 1 — The supplementary document includes detailed methods for I. Cell Culture, II. In Vitro Cell Growth Assay, III. Luciferase Assay, and IV. RNA Extraction, Reverse transcription, and Real-time PCR. [file 713263.f1.zip]

Archive with 3 entries (2 files):
- 713263.f1/
- 713263.f1/SupplementaryDocument.docx
- 713263.f1/table1.pdf
